# Supplementary material for: Hematin- and Hemin-Induced Spherization and Hemolysis of Human Erythrocytes Are Independent of Extracellular Calcium Concentration
Source: Cells. 2024 Mar 21;13(6):554. doi: 10.3390/cells13060554 (PMC10969559; doi:10.3390/cells13060554)
Supplement: Supplementary file 1 [file cells-13-00554-s001.zip]

Archive with 1 entries (1 files):
- cells-2892772-supplementary.pdf
